# Supplementary material for: Aesculetin-mediated recruitment of denitrifying microbiota by resistant rapeseed suppresses Plasmodiophora brassicae via nitrate depletion
Source: ISME J. 2026 May 26;20(1):wrag061. doi: 10.1093/ismejo/wrag061 (PMC13215590; doi:10.1093/ismejo/wrag061)
Supplement: Table_S-1_wrag061 [file table_s-1_wrag061.xlsx]

## Sheet: Table S1
Supplementary Table 1. R codes used in the study.
Project	R code
PCoA Analysis	#pcoa dis<-read.table('beta.txt',header = T,row.names = 1) metadata<-read.table('group.txt',header = T) library(vegan) pcoa <- cmdscale(dis,k = 3, eig = T) ordiplot(scores(pcoa)[,c(1,2)],type = 't') pcoa$eig pcoa_eig<-(pcoa$eig)[1:2]/sum(pcoa$eig) point<-data.frame(pcoa$points) sample_site<-point[,1:2] sample_site$SampleID<-rownames(sample_site) names(sample_site)[1:2]<-c('PCoA1','PCoA2') sample_…
Microbial co-occurrence network	library(igraph) library(psych) library(ggplot2) otu <- read.delim('otu.txt', row.names = 1, sep = '\t', check.names = FALSE) occor = corr.test(otu,use="pairwise",method="spearman",adjust="fdr",alpha=0.05) occor.r = occor$r occor.p = occor$p occor.r[occor.p>0.01|abs(occor.r)<0.7] = 0 write.csv(occor.r,file="FH_CK_0.05_occor.csv") igraph = graph_from_adjacency_matrix(occor.r,mode="undirected",weigh…

## Sheet: Table S2
Supplementary Table 2. Primers used in the study.
Name	5'-3' sequence	For Purpose
799 F	AACMGGATTAGTAGATACCCKG	Primers for 16S rRNA sequencing
1193 R	ACGTCATCCCCACCTTCC	Primers for 16S rRNA sequencing
Pbactin-F	CACCGACTACCTGATGAA	Primers for qPCR
Pbactin-R	CAGCTTCTCCTTGATGTC	Primers for qPCR
BnaGDI1-F	GAGTCCCTTGCTCGTTTCC	Primers for qPCR
BnaGDI1-R	TGGCAGTCTCTCCCTCAGAT	Primers for qPCR
BnPDF1.2-qRT-FP	GCTGCTCTTGAAGCATCAGC	Primers for qPCR
BnPDF1.2-qRT-RP	GTTGGGGAAGCATGGGAAGT	Primers for qPCR
BnPR1-qRT-FP	AAACGCTCACAACCAAGCAC	Primers for qPCR
BnPR1-qRT-RP	TTCTCGTTGACCCAAAGGTT	Primers for qPCR
BnPR2-qRT-FP	ACACCACAGCTGGACAAATC	Primers for qPCR
BnPR2-qRT-RP	GGCTGTCTGCGAGACGTTTT	Primers for qPCR
BnACTIN-qRT-FP	GAATGGTCAAGGCTGGTTTCG	Primers for qPCR
BnACTIN-qRT-RP	AGATCTTCTCCATGTCATCCCAG	Primers for qPCR
f6’h1-LP	CCTGTTGCTGTGGAAGAGAAG	Verify the f6'h1 mution (SALK_132418)
f6’h1-RP	GCAGATATCAGGCCAGAACTG	Verify the f6'h1 mution (SALK_132418)
LBb1.3	ATTTTGCCGATTTCGGAAC	Verify the f6'h1 mution (SALK_132418)

## Sheet: Table S3
Supplementary Table 3. 18 members SynCom18 derived from roots of clubroot resistant varieties.
Samples	Phylum	Class	Order	Family	Genus
R1	Actinobacteria	Actinobacteria	Micrococcales	Microbacteriaceae	Microbacterium
R2	Actinobacteria	Actinobacteria	Propionibacteriales	Nocardioidaceae	Nocardioides
R4	Proteobacteria	Gammaproteobacteria	Pseudomonadales	Pseudomonadaceae	Pseudomonas
R5	Proteobacteria	Betaproteobacteria	Burkholderiales	Comamonadaceae	Variovorax
R7	Proteobacteria	Gammaproteobacteria	Pseudomonadales	Pseudomonadaceae	Pseudomonas
R10	Proteobacteria	Gammaproteobacteria	Pseudomonadales	Pseudomonadaceae	Pseudomonas
R11	Firmicutes	Bacilli	Bacillales	Metabacillus	Megaterium
R12	Proteobacteria	Gammaproteobacteria	Pseudomonadales	Pseudomonadaceae	Pseudomonas
R13	Proteobacteria	Gammaproteobacteria	Pseudomonadales	Pseudomonadaceae	Pseudomonas
R15	Actinobacteria	Actinobacteria	Micrococcales	Microbacteriaceae	Microbacterium
R16	Proteobacteria	Alphaproteobacteria	Rhizobiales	Rhizobiaceae	Agrobacterium
R17	Actinobacteria	Actinobacteria	Micrococcales	Micrococcaceae	Arthrobacter
R19	Proteobacteria	Betaproteobacteria	Burkholderiales	Comamonadaceae	Variovorax
R20	Proteobacteria	Gammaproteobacteria	Pseudomonadales	Pseudomonadaceae	Pseudomonas
R21	Bacteroidetes	Flavobacteriia	Flavobacteriales	Flavobacteriaceae	Flavobacterium
R22	Bacteroidetes	Sphingobacteriia	Sphingobacteriales	Sphingobacteriaceae	Pedobacter
R23	Proteobacteria	Betaproteobacteria	Burkholderiales	Comamonadaceae	Acidovorax
R24	Proteobacteria	Gammaproteobacteria	Pseudomonadales	Pseudomonadaceae	Pseudomonas

## Sheet: Table S4
Supplementary Table 4. Microbial genes in the genome associated with Nitrogen cycle.
strain	gene_id	ko_id	ko-gene
R1	scaffold3_3694	K00459	ncd2, npd; nitronate monooxygenase
R1	scaffold2_2506	K00362	nirB; nitrite reductase (NADH) large subunit
R1	scaffold1_1395	K00370	narG, narZ, nxrA; nitrate reductase / nitrite oxidoreductase, alpha subunit
R1	scaffold1_392	K07684	narL; two-component system, NarL family, nitrate/nitrite response regulator NarL
R1	scaffold2_2646	K07674	narQ; two-component system, NarL family, nitrate/nitrite sensor histidine kinase NarQ
R1	scaffold1_223	K07673	narX; two-component system, NarL family, nitrate/nitrite sensor histidine kinase NarX
R1	scaffold1_417	K01916	nadE; NAD+ synthase
R1	scaffold2_2459	K01915	glnA, GLUL; glutamine synthetase
R1	scaffold2_2460	K00266	gltD; glutamate synthase (NADPH/NADH) small chain
R1	scaffold1_1865	K01673	cynT, can; carbonic anhydrase
R1	scaffold1_393	K11617	liaS; two-component system, NarL family, sensor histidine kinase LiaS
R1	scaffold1_224	K11618	liaR; two-component system, NarL family, response regulator LiaR
R1	scaffold2_2647	K11618	liaR; two-component system, NarL family, response regulator LiaR
R10	scaffold3_1445	K02575	NRT, narK, nrtP, nasA; MFS transporter, NNP family, nitrate/nitrite transporter
R10	scaffold9_3986	K07674	narQ; two-component system, NarL family, nitrate/nitrite sensor histidine kinase NarQ
R10	scaffold4_2090	K12266	norR; anaerobic nitric oxide reductase transcription regulator
R10	scaffold3_1441	K00372	nasA; assimilatory nitrate reductase catalytic subunit
R10	scaffold7_3175	K00459	ncd2, npd; nitronate monooxygenase
R10	scaffold2_1110	K01501	E3.5.5.1; nitrilase
R10	scaffold11_4368	K01916	nadE; NAD+ synthase
R10	scaffold2_1347	K01915	glnA, GLUL; glutamine synthetase
R10	scaffold17_5245	K00266	gltD; glutamate synthase (NADPH/NADH) small chain
R10	scaffold17_5246	K00265	gltB; glutamate synthase (NADPH/NADH) large chain
R10	scaffold2_1251	K01673	cynT, can; carbonic anhydrase
R10	scaffold4_2382	K00926	arcC; carbamate kinase
R11	scaffold1_2578	K07673	narX; two-component system, NarL family, nitrate/nitrite sensor histidine kinase NarX
R11	scaffold1_152	K00372	nasA; assimilatory nitrate reductase catalytic subunit
R11	scaffold1_2579	K07685	narP; two-component system, NarL family, nitrate/nitrite response regulator NarP
R11	scaffold1_536	K02598	nirC; nitrite transporter
R11	scaffold1_153	K02575	NRT, narK, nrtP, nasA; MFS transporter, NNP family, nitrate/nitrite transporter
R11	scaffold1_819	K11617	liaS; two-component system, NarL family, sensor histidine kinase LiaS
R11	scaffold1_820	K11618	liaR; two-component system, NarL family, response regulator LiaR
R11	scaffold1_1760	K00260	gudB, rocG; glutamate dehydrogenase
R11	scaffold4_4664	K00459	ncd2, npd; nitronate monooxygenase
R11	scaffold1_620	K01916	nadE; NAD+ synthase
R11	scaffold1_3383	K01915	glnA, GLUL; glutamine synthetase
R11	scaffold1_1423	K00266	gltD; glutamate synthase (NADPH/NADH) small chain
R11	scaffold1_1422	K00265	gltB; glutamate synthase (NADPH/NADH) large chain
R11	scaffold1_1922	K01673	cynT, can; carbonic anhydrase
